# Supplementary material for: NnABI4-Mediated ABA Regulation of Starch Biosynthesis in Lotus (Nelumbo nucifera Gaertn)
Source: Int J Mol Sci. 2021 Dec 16;22(24):13506. doi: 10.3390/ijms222413506 (PMC8705639; doi:10.3390/ijms222413506)
Supplement: Supplementary file 1 [file ijms-22-13506-s001.zip]

Archive with 1 entries (1 files):
- ijms-1484226-supplementary.xlsx
