# Supplementary material for: NnABI4-Mediated ABA Regulation of Starch Biosynthesis in Lotus (Nelumbo nucifera Gaertn)
Source: Int J Mol Sci. 2021 Dec 16;22(24):13506. doi: 10.3390/ijms222413506 (PMC8705639; doi:10.3390/ijms222413506)
Supplement: Supplementary file 1 [file ijms-22-13506-s001.zip › ijms-1484226-supplementary.xlsx]

## Sheet: Table S1
Table S1 List of primers used for qRT-PCR analysis and their sequence, amplicon size, primer length and amplicon sequence
Sequence Definition	Amplicon size (bp)	Sense Primer	Length	Anti-sense Primer	Length	Primer designed from
SS1	89	GACCGCATGGTGTCTACAAGGATG	24	GCTATAAGTTGCTGCTGGCTCCAC	24	CDS
SS2	89	CTCATTGCCGAGGCTATTCCTTGG	24	AGCATCTGTTCCAGGTCAGGTCTC	24	CDS
SS3	106	GGTTGGAACAAGCATCCAGAGGAG	24	AGCTGGATTCTTGCTGGAACTTGG	24	CDS
SS4	109	GTGAGAATTGGCAGCAGCTTGTTG	24	CTTGCTCTAGCCACAGACTTCGC	23	CDS
GBSS1	184	ACTGTTCGCTTCTTCCACTGCTAC	24	TTGGTGCTTCTAGAGCTGCTTGAC	24	CDS
SBE1	136	CAGTGAGGCAACTGATGTTGATGC	24	TTCAGAGGCAGGTCGGCATAATG	23	CDS
ABI3	195	CATGCGTCTCGTCATCGTCTTCTC	24	GTTGCTGGTGGTCGTCGTTCC	21	CDS
ABI4	175	GACCGAGCAGCTCTTGTCTTGTAC	24	ACGTCGAGGTGGAAGGAGTGAG	22	CDS
ABI5	116	GACAACACGGCAGCGACTCAG	21	ATCCTGCGTTGCCTCCTCTCC	21	CDS

## Sheet: Table S2
Table S2 Effects of spraying exogenous ABA on photosynthetic characteristics of lotus leaves
Stomatal conductance
Days after treatment	1	2	3	4	5	6
ABA	0.703565	0.654061	0.662587	0.577687	0.512984	0.570005
CK	0.611808	0.560925	0.743143	0.638069	0.564797	0.595278
Transpiration rate
Days after treatment	1	2	3	4	5	6
ABA	7.0174	6.55404	8.95283	6.07091	6.92373	5.52848
CK	7.79836	7.91294	9.4164	7.50558	7.20206	6.09288
Net photosynthetic rate
Days after treatment	1	2	3	4	5	6
ABA	22.2296	21.6693	24.291	24.6464	23.5163	25.9129
CK	22.2835	21.1454	23.3899	23.8116	22.7505	24.5527

## Sheet: Table S3
Table S3 Determination of total starch content in lotus rhizome after exogenous ABA treatment
Stage	CK	SD	ABA	SD
Beginning	1.58769	0.0652714	3.63	0.0489535
Early	6.19754	0.0391628	7.37446	0.0195814
Middle	11.0912	0.205605	12.6743	0.022845
End	18.5883	0.21322	20.5606	0.33506

## Sheet: Table S4
Table S4 The relative expression of starch pathway genes and ABA signal transduction pathway genes in lotus rhizomes after exogenous ABA treatment by qRT-PCR
SS1
Stage	CK	SD	ABA	SD
Beginning	1.00901	0.169955	2.34609	0.215273
Early	1.39801	0.140374	1.83621	0.23563
Middle	2.31467	0.249436	2.44144	0.234643
End	2.07828	0.249931	2.14393	0.296586
SS2
Stage	CK	SD	ABA	SD
Beginning	0.737017	0.255981	1.08786	0.252205
Early	0.791954	0.108347	0.0830526	0.0119129
Middle	1.03157	0.190683	0.269402	0.036741
End	0.863472	0.159843	0.308704	0.0431752
SS3
Stage	CK	SD	ABA	SD
Beginning	1.009	0.160166	0.81021	0.0122201
Early	1.31059	0.18344	1.10008	0.0010903
Middle	1.01353	0.0915136	0.841434	0.0245514
End	0.887276	0.019693	0.485629	0.0958755
SS4
Stage	CK	SD	ABA	SD
Beginning	1.0956	0.603494	0.303771	0.278997
Early	0.892388	0.0262641	0.36995	0.0603828
Middle	1.40738	0.580921	0.430874	0.0603698
End	5.06178	0.617552	0.490288	0.0651984
GBSS1
Stage	CK	SD	ABA	SD
Beginning	1.00779	0.149185	0.990183	0.127526
Early	0.460906	0.0892419	0.0524342	0.0076581
Middle	0.741732	0.0699612	0.419207	0.0312363
End	0.621841	0.10273	0.335686	0.0730125
SBE1
Stage	CK	SD	ABA	SD
Beginning	1.00966	0.175837	3.02992	0.408153
Early	2.33365	0.0741212	3.5023	0.447566
Middle	4.46412	0.709956	4.65465	0.5194
End	7.87396	0.846961	8.11823	0.715038
ABI3
Stage	CK	SD	ABA	SD
Beginning	1.04198	0.341155	2.08346	1.34822
Early	0.422263	0.0923291	3.44381	1.84652
Middle	8.06765	1.06473	2.42236	0.853507
End	18.0852	2.09423	3.10197	1.03695
ABI4
Stage	CK	SD	ABA	SD
Beginning	1.01574	0.151891	1.91089	0.266521
Early	0.753786	0.1651	1.50193	0.1651
Middle	0.68127	0.151891	1.09673	0.111891
End	0.554706	0.1051	1.29358	0.1751
ABI5
Stage	CK	SD	ABA	SD
Beginning	1.0956	0.603494	0.303771	0.278997
Early	0.0923884	0.0262641	0.507967	0.405892
Middle	1.40738	0.580921	0.100874	0.0603698
End	5.06178	0.717552	0.190288	0.0651984

## Sheet: Table S5
Table S5 Determination of fluorescence value in dual luciferase assay
		Firefly luciferase	Renilla lucierase	F/R	Fold	Average	SEM
SS1-0800+ABI4	SAMPLE-001	34656	48428	0.715619	2.69422	2.66954	0.0165965
	SAMPLE-002	35096	49208	0.713217	2.68518
	SAMPLE-003	34220	48360	0.70761	2.66406
	SAMPLE-001	33908	47908	0.707773	2.66468
	SAMPLE-002	34592	49000	0.705959	2.65785
	SAMPLE-003	33991	48268	0.704214	2.65128
SS1-0800+62-SK	SAMPLE-001	13640	50640	0.269352	1.01408	1	0.0220374
	SAMPLE-002	13611	51640	0.263575	0.992326
	SAMPLE-003	13088	49088	0.266623	1.0038
	SAMPLE-001	13360	49360	0.270665	1.01902
	SAMPLE-002	12992	50992	0.254785	0.959234
	SAMPLE-003	12932	48132	0.268678	1.01154
